# Supplementary material for: Resistance of Uropathogens to Tebipenem: An Analysis of the Evidence from In Vitro Antimicrobial Susceptibility Studies
Source: Microorganisms. 2026 Mar 23;14(3):726. doi: 10.3390/microorganisms14030726 (PMC13028607; doi:10.3390/microorganisms14030726)
Supplement: Supplementary file 1 [file microorganisms-14-00726-s001.zip]

Archive with 1 entries (1 files):
- microorganisms-4153514-supplementary.pdf
